# Supplementary material for: Reference Intervals for Serum Protein Electrophoresis in the European Bison (Bison bonasus): A Comparison of Agarose Gel Electrophoresis and Capillary Zone Electrophoresis
Source: Vet Sci. 2026 Jun 30;13(7):644. doi: 10.3390/vetsci13070644 (PMC13418574; doi:10.3390/vetsci13070644)
Supplement: Supplementary file 1 [file vetsci-13-00644-s001.zip]

Archive with 9 entries (8 files):
- Table S1.pdf
- Table S2.pdf
- Table S3.pdf
- Table S4.pdf
- Table S5.pdf
- Table S6.pdf
- File S1-Raw data for Table 1 and Table 2/
- File S1-Raw data for Table 1 and Table 2/Electroforesis_Bisontes_g_dl.xlsx
- File S1-Raw data for Table 1 and Table 2/Electroforesis_Bisontes_Porcentaje.xlsx
