# Supplementary material for: Reference Intervals for Serum Protein Electrophoresis in the European Bison (Bison bonasus): A Comparison of Agarose Gel Electrophoresis and Capillary Zone Electrophoresis
Source: Vet Sci. 2026 Jun 30;13(7):644. doi: 10.3390/vetsci13070644 (PMC13418574; doi:10.3390/vetsci13070644)
Supplement: Supplementary file 1 [file vetsci-13-00644-s001.zip › File S1-Raw data for Table 1 and Table 2/Electroforesis_Bisontes_g_dl.xlsx]

## Sheet: Hoja1
A_Albumina_g_dl	A_Alfa1_g_dl	A_Alfa2_g_dl	A_Beta1_g_dl	A_Beta2_g_dl	A_Gamma_g_dl	C_Albumina_g_dl	C_Alfa1_g_dl	C_Alfa2_g_dl	C_Beta1_g_dl	C_Beta2_g_dl	C_Gamma_g_dl	PT_g_dl	Edad	Sexo	Cautividad	Categoría	A_Globulinas_g_dl	C_Globulinas_g_dl
3.79	0.336	0.544	0.295	0.249	0.573	3.34	0.214	0.706	0.353	0.226	0.95	5.79	6	M	F	A	1.997	2.449
4.46	0.334	0.546	0.402	0.293	0.784	3.84	0.232	0.805	0.389	0.286	1.269	6.82	5	F	F	A	2.359	2.981
3.05	0.386	0.603	0.34	0.304	0.464	2.74	0.232	0.803	0.345	0.278	0.752	5.15	4	F	C	A	2.097	2.41
3.61	0.327	0.574	0.332	0.236	0.552	3.18	0.242	0.771	0.372	0.22	0.85	5.63	4	F	C	A	2.021	2.455
2.96	0.45	0.677	0.538	0.316	0.61	2.79	0.239	0.877	0.472	0.255	0.916	5.55	2	F	C	J	2.591	2.759
3.92	0.432	0.587	0.439	0.342	0.735	3.32	0.29	0.955	0.445	0.277	1.155	6.45	2	M	C	J	2.535	3.122
2.78	0.312	0.472	0.378	0.217	0.562	2.58	0.203	0.647	0.354	0.198	0.741	4.72	3	F	C	J	1.941	2.143
3.74	0.395	0.671	0.458	0.357	0.646	3.17	0.144	1.285	0.408	0.295	0.966	6.27	4	M	C	A	2.527	3.098
2.97	0.417	0.66	0.44	0.475	0.828	2.55	0.278	0.915	0.382	0.371	1.297	5.79	4	M	C	A	2.82	3.243
3.26	0.434	0.571	0.36	0.383	0.702	2.74	0.251	0.885	0.394	0.297	1.148	5.71	4	M	C	A	2.45	2.975
3.56	0.358	0.531	0.412	0.406	0.704	3.15	0.257	0.693	0.4	0.245	1.224	5.97	1	F	C	C	2.411	2.819
3.11	0.374	0.625	0.402	0.346	0.725	2.97	0.206	0.731	0.374	0.296	0.999	5.58	1	F	C	C	2.472	2.606
2.4	0.259	0.514	0.301	0.217	0.493	2.22	0.138	0.727	0.23	0.184	0.686	4.18	6	M	C	A	1.784	1.965
3.43	0.584	0.499	0.413	0.287	0.516	3.26	0.235	0.768	0.384	0.235	0.848	5.73	3	M	C	J	2.299	2.47
2.98	0.367	0.557	0.367	0.257	0.725	2.75	0.21	0.793	0.31	0.252	0.935	5.25	3	M	C	J	2.273	2.5
3.01	0.489	0.699	0.508	0.52	0.959	2.49	0.13	1.374	0.464	0.347	1.387	6.19	8	M	C	A	3.175	3.702
2.92	0.63	0.839	0.582	0.569	1.225	2.67	0.311	1.198	0.555	0.406	1.632	6.77	4	M	C	J	3.845	4.102
4.12	0.353	0.411	0.379	0.282	0.873	3.54	0.282	0.636	0.404	0.276	1.278	6.42	11	F	F	A	2.298	2.876
4.62	0.403	0.482	0.475	0.252	0.956	4	0.237	0.697	0.525	0.252	1.474	7.19	8	F	F	A	2.568	3.185
4.13	0.445	0.511	0.496	0.341	1.482	3.62	0.237	0.771	0.548	0.289	1.949	7.41	7	M	F	A	3.275	3.794
3.48	0.459	0.655	0.416	0.355	0.753	2.99	0.153	1.224	0.349	0.294	1.114	6.12	5	F	F	A	2.638	3.134
2.85	0.449	0.725	0.479	0.509	0.976	2.61	0.276	0.976	0.389	0.294	1.444	5.99	7	F	F	A	3.138	3.379
3.35	0.431	0.647	0.408	0.309	0.682	3.1	0.216	0.904	0.379	0.268	0.968	5.83	1	F	C	C	2.477	2.735
3.35	0.555	0.719	0.484	0.449	1.559	2.9	0.313	1.161			1.944	7.12	3	M	C	J	3.766	4.215
3.23	0.498	0.762	0.45	0.354	0.708	2.74	0.234	1.02	0.438	0.324	1.242	6	2	F	C	J	2.772	3.258
3.33	0.49	0.772	0.427	0.339	0.917	3.02	0.289	0.936	0.427	0.32	1.287	6.28	2	F	C	J	2.945	3.259
4.42	0.529	0.828	0.547		1.016	3.83	0.29	1.119	0.615		1.64	8.54	4	F	C	A	4.124	4.706
3.86		0.75	0.461	0.382	0.763	3.41	0.145	1.138	0.382	0.329	1.152	6.58	6	M	C	A	3.376	3.146
4.01	0.296	0.649	0.418	0.302	0.752	3.45	0.167	1.042	0.367	0.289	1.119	6.43	8	F	F	A	2.417	2.984
4.25	0.288	0.635	0.429	0.212	0.596	3.68	0.128	1.141	0.346	0.212	0.904	6.41	10	F	F	A	2.16	2.731
2.93	0.482	0.595	0.418	0.279	0.659	2.47	0.145	1.254	0.381	0.22	0.89	5.36	2	F	C	J	2.433	2.89
4.37	0.46	0.745	0.445	0.46	0.818	3.63	0.175	1.387	0.416	0.329	1.365	7.3	1	M	C	C	2.928	3.672
3.92	0.323	0.594	0.382	0.253	0.406	3.23	0.123	1.105	0.382	0.247	0.794	5.88	1	M	C	C	1.958	2.651
4.51	0.299	0.537	0.333	0.292	0.83	3.6	0.17	1.027	0.326	0.279	1.401	6.8	2	M	C	C	2.291	3.203
4.1	0.354	0.696	0.323	0.26	0.595	3.37	0.158	1.184	0.323	0.329	0.968	6.33	4	F	C	J	2.228	2.962
3.18	0.36	0.43	0.36	0.242	0.807	2.61	0.118	0.985	0.301	0.226	1.141	5.38	5	F	F	A	2.199	2.771
3.24	0.259	0.565	0.322	0.259	0.639	2.73	0.106	0.956	0.269	0.275	0.945	5.28	.	F	C		2.044	2.551
3.23	0.411	0.539	0.374	0.24	0.55	2.62	0.24	0.368	0.411	0.24	0.924	5.34	1	F	C	C	2.114	2.183
3.84	0.395	0.752	0.48	0.305	0.713	3.3	0.266	1.108	0.408	0.259	1.14	6.48	1	M	C	C	2.645	3.181
4.47	0.369	0.934	0.631	0.5	1.286	3.51	0.123	1.695	0.557	0.385	1.925	8.19	12	M	C		3.72	4.685
3.34	0.575	0.926	0.575	0.53	1.524	2.72	0.314	1.464	0.426	0.463	2.084	7.47	7	F	C		4.13	4.751
1.91	0.197	0.291	0.216	0.144	0.372	1.68	0.135	0.41	0.194	0.135	0.573	3.13	9	F	F	A	1.22	1.447
2.09	0.38	0.577	0.376	0.221	0.442	1.87	0.241	0.834	0.335	0.192	0.613	4.09	1	F	F	C	1.996	2.215
3.4	0.222	0.476	0.295	0.191	0.589	2.86	0.134	0.796	0.264	0.227	0.884	5.17	3	M	C	J	1.773	2.305
3.15	0.112	0.601	0.422	0.204	0.601	2.91	0.137	0.855	0.28	0.229	0.881	5.09	3	M	C	J	1.94	2.382
4.3	0.356	0.678	0.51	0.343	0.804	3.75	0.273	0.93	0.489	0.301	1.251	6.99	7	F	F	A	2.691	3.244
6.7	0.378	0.63	0.475	0.349	1.163	5.22	0.281	1.376	0.494	0.339	1.977	9.69	9	F	F	A	2.995	4.467
5.62	0.432	0.652	0.416	0.342	0.693	4.7	0.326	1.174	0.359	0.35	1.239	8.15	1	M	C	C	2.535	3.448
4.97	0.354	0.586	0.477	0.253	0.593	4.27	0.304	0.904	0.47	0.246	1.041	7.23	1	M	C	C	2.263	2.965
4.87	0.351	0.579	0.396	0.274	1.151	4.08	0.244	0.892	0.389	0.305	1.714	7.62	5	M	F	A	2.751	3.544
4.11	0.238	0.392	0.345	0.214	0.642	3.6	0.196	0.588	0.35	0.214	0.992	5.94	9	F	F	A	1.831	2.34
4.82	0.469	0.939	0.721	0.461	0.972	3.82	0.21	1.701	0.654	0.561	1.433	8.38	2	M	C	J	3.562	4.559
3.25	0.336	0.594	0.423	0.292	0.611	2.94	0.209	0.853	0.374	0.22	0.902	5.5	2	F	C	J	2.256	2.558
3.4	0.381	0.639	0.516	0.322	0.598	2.8	0.193	1.184	0.457	0.264	0.961	5.86	2	M	C	J	2.456	3.059
4.16	0.37	0.524	0.383	0.309	0.974	3.36	0.249	0.894	0.356	0.282	1.445	6.72	16	F	F	A	2.56	3.226
3.82	0.435	0.668	0.474	0.396	0.701	3.41	0.266	0.954	0.422	0.299	1.136	6.49	2	M	C	J	2.674	3.077
5.1	0.527	0.736	0.61	0.493	0.895	4.37	0.301	1.237	0.568	0.435	1.446	8.36	2	M	C	J	3.261	3.987
4.27	0.447	0.805	0.593	0.293	0.908	3.48	0.176	1.435	0.564	0.329	1.34	7.32	1	F	C	C	3.046	3.844
3.47	0.28	0.627	0.572	0.286	0.859	2.99	0.14	1.121	0.481	0.268	1.09	6.09	1	M	C	C	2.624	3.1
3.14	0.488	0.537	0.438	0.327	0.615	2.73	0.144	1.097	0.382	0.233	0.953	5.54	3	M	C	J	2.405	2.809
4.17	0.513	0.816	0.498	0.477	0.744	3.64	0.209	1.386	0.426	0.318	1.242	7.22	2	M	F	J	3.048	3.581
4.36	0.418	0.741	0.521	0.336	0.487	3.82	0.274	1.091	0.508	0.288	0.878	6.86	2	F	C	J	2.503	3.039
4.66	0.328	0.655	0.488	0.362	0.481	4.03	0.293	0.948	0.46	0.279	0.962	6.97	2	F	C	J	2.314	2.942
3.92	0.404	0.637	0.454	0.297	0.593	3.46	0.271	0.928	0.461	0.284	0.909	6.31	2	F	C	J	2.385	2.853
3.61	0.439	0.734	0.433	0.307	0.5	3.17	0.301	1.035	0.464	0.253	0.801	6.02	1	M	C	C	2.413	2.854
4.48	0.361	0.852	0.534	0.318	0.671	4.12	0.253	1.061	0.455	0.253	1.083	7.22	1	M	C	C	2.736	3.105
3.94	0.332	0.716	0.397	0.358	0.768	3.24	0.241	1.081	0.358	0.28	1.309	6.51	2	M	C	C	2.571	3.269
4.48	0.334	0.486	0.399	0.435	1.117	3.6	0.276	0.812	0.464	0.254	1.842	7.25	11	F	F	A	2.771	3.648
3.88	0.355	0.685	0.426	0.394	0.724	3.26	0.278	1.027	0.368	0.342	1.189	6.46	2	F	C	C	2.584	3.204
4.4	0.366	0.724	0.457	0.415	0.668	3.57	0.26	1.209	0.401	0.316	1.272	7.03	2	M	C	C	2.63	3.458
5.3	0.35	0.743	0.589	0.623	0.931	4.34	0.265	1.307	0.453	0.436	1.742	8.54	11	F	F	A	3.236	4.203
3.45	0.393	0.792	0.48		1.381	2.89	0.254	1.258	0.363	0.443	2.065	7.27	16	F	F	A	3.817	4.383
4.53	0.31	0.604	0.464	0.486	0.973	3.81	0.236	0.98			1.585	7.37	10	F	F	A	2.837	3.56
3.74	0.485	0.794	0.499	0.443	1.069	3.14	0.19	1.469	0.478	0.387	1.371	7.03	2	F	C	J	3.29	3.895
3.46	0.414	0.678	0.474	0.354	0.624	2.93	0.276	0.978	0.438	0.294	1.08	6	3	F	C	J	2.544	3.066
3.47	0.491	0.559	0.472	0.323	0.894	3.06	0.261	0.876	0.453	0.292	1.267	6.21	2	F	C	J	2.739	3.149
3	0.506	0.579	0.415	0.295	0.886	2.7	0.267	0.863	0.409	0.256	1.181	5.68	2	F	C	J	2.681	2.976
3.26	0.356	0.584	0.42	0.339	0.876	2.96	0.123	0.958	0.368	0.228	1.203	5.84	10	M	C	A	2.575	2.88
3.63	0.294	0.576	0.373	0.164	0.61	3.25	0.243	0.701	0.424	0.186	0.848	5.65	1	F	C	C	2.017	2.402
3.6	0.288	0.593	0.352	0.299	0.734	3.02	0.241	0.728	0.399	0.282	1.203	5.87	1	F	C	C	2.266	2.853
3.47	0.338	0.461	0.343	0.247	0.504	3.08	0.236	0.627	0.375	0.214	0.831	5.36	1	M	C	C	1.893	2.283
4.08	0.476	0.661	0.526	0.448	0.917	3.48	0.299	0.953	0.569	0.391	1.422	7.11	5	F	C	A	3.028	3.634
3.21	0.49	0.754	0.484	0.295	1.049	2.98	0.27	0.929	0.44	0.301	1.363	6.28	1	F	C	C	3.072	3.303
3.67	0.584	0.805	0.396	0.362	0.892	3.56	0.235	1.027	0.416	0.302	1.168	6.71	2	M	C	J	3.039	3.148
3.8	0.491	0.754	0.457	0.388	1.031	3.33	0.346	1.01	0.464	0.346	1.426	6.92	3	F	C	J	3.121	3.592
3.69	0.531	0.749	0.565	0.361	0.913	3.4	0.157	1.355	0.456	0.272	1.171	6.81	2	F	C	J	3.119	3.411
2.66	0.359	0.551	0.292	0.335	0.589	2.36	0.23	0.709	0.278	0.23	0.982	4.79	2	F	C	J	2.126	2.429
2.57	0.494	0.65	0.408	0.312	0.605	2.27	0.277	0.927	0.408	0.282	0.877	5.04	1	F	C	C	2.469	2.771
3.66	0.518	0.676	0.442	0.221	0.803	3.17	0.322	0.973	0.43	0.316	1.106	6.32	2	F	C	J	2.66	3.147
4.51	0.349	0.55	0.403	0.295	0.604	3.67	0.148	1.161	1.081	0.282	1.04	6.71	4	M	C	A	2.201	3.712
3.18	0.427	0.712	0.486	0.332	0.196	2.63	0.125	1.269	0.433	0.302	1.174	5.93	1	M	C	C	2.153	3.303
5.02	0.589	0.797	0.581	0.398	0.913	4.26	0.407	1.204	0.598	0.374	1.461	8.3	10	M	F	A	3.278	4.044
3.41	0.386	0.541	0.322	0.257	0.44	3.11	0.236	0.75	0.348	0.225	0.686	5.36	1	F	C	C	1.946	2.245
3.68	0.348	0.571	0.389	0.259	0.648	3.2	0.247	0.848	0.348	0.241	1.001	5.89	2	F	C	J	2.215	2.685
4.88	0.5	0.835	0.483	0.401	1.089	4.08	0.098	1.63	0.442	0.36	1.581	8.19	3	M	C	J	3.308	4.111
3.48	0.153	0.766	0.668	0.276	0.785	2.89	0.116	1.189	0.57	0.288	1.073	6.13	4	F	F	A	2.648	3.236
6.08	0.704	0.736	0.704	0.651	1.793	4.96	0.416	1.462	0.662		2.539	10.67	14	M	F	A	4.588	5.709
3.52	0.35	0.588	0.392	0.374	0.719	3.09	0.267	0.814	0.446	0.267	1.057	5.94	5	F	F	A	2.423	2.851
4.36	0.346	0.451	0.451	0.268	0.66	3.77	0.261	0.718	0.398	0.353	1.025	6.53	3	M	C	J	2.176	2.755
2.6	0.492	0.61	0.38	0.272	0.775	2.28	0.298	0.893	0.369	0.277	1.016	5.13	2	M	F	J	2.529	2.853
3.13	0.366	0.549	0.445	0.199	0.544	2.73	0.282	0.821	0.397	0.194	0.805	5.23	1	F	F	C	2.103	2.499
3.17	0.56	0.654	0.412	0.3	0.789	2.79	0.33	0.99	0.412	0.253	1.113	5.89	2	F	F	J	2.715	3.098
3.36	0.535	0.795	0.443	0.443	0.945	2.92	0.339	1.102	0.424	0.319	1.415	6.52	3	F	F	J	3.161	3.599
2.83	0.451	0.668	0.39	0.356	0.874	2.46	0.329	0.908	0.373	0.284	1.214	5.57	2	M	F	J	2.739	3.108
3.53	0.511	0.853	0.591	0.343	0.887	3.12	0.316	1.142	0.524	0.343	1.27	6.72	6	F	F	A	3.185	3.595
3.61	0.471	0.747	0.429	0.394	1.273	3.02	0.318	1.045	0.436	0.429	1.744	6.92	6	F	F	A	3.314	3.972
4.29	0.463	0.772	0.485	0.375	0.97	3.45	0.309	1.367	0.507	0.287	1.426	7.35	6	F	F	A	3.065	3.896
2.29	0.53	0.61	0.534	0.255	0.506	1.99	0.374	1.074	0.341	0.227	0.728	4.73	3	F	C	J	2.435	2.744
3.21	0.324	0.502	0.297	0.232	0.832	3.01	0.243	0.74	0.346	0.238	0.821	5.4	3	M	C	J	2.187	2.388
5.43	0.813	0.832	0.961		1.11	5.11	0.337	1.397	0.634		1.952	9.91	9	F	F	A	4.479	4.994
4.35	0.46	0.575	0.453	0.345	0.575	3.84	0.311	0.859	0.473	0.264	1.014	6.76	3	M	C	J	2.408	2.921
3.57	0.382	0.554	0.332	0.233	0.465	3.2	0.26	0.715	0.36	0.227	0.781	5.54	3	M	C	J	1.966	2.343
3.36	0.315	0.652	0.429	0.269	0.698	3.03	0.223	0.841	0.383	0.252	0.99	5.72	5	M	C	A	2.363	2.689
2.43	0.166	0.485	0.276	0.281	0.616	2.31	0.145	0.536	0.225	0.212	0.82	4.25	10	M	F	A	1.824	1.938
4.83	0.357	0.705	0.45		1.392	3.81	0.204	1.274	0.391	0.45	2.36	8.49	13	F	F	A	3.66	4.679
5.27	0.42	0.751	0.508	0.452	0.67	4.41	0.331	1.17	0.484	0.355	1.315	8.07	1	F	C	C	2.801	3.655
3.98	0.312	0.542	0.371	0.3	0.383	3.41	0.253	0.848	0.324	0.236	0.819	5.89	2	F	C	C	1.908	2.48
5.02	0.536	1.025	0.613	0.565	1.82	4.01	0.441	1.562	0.469	0.479	2.615	9.58	2	F	C	J	4.559	5.566
4.09	0.286	0.534	0.373	0.261	0.664	3.38	0.224	0.789	0.373	0.261	1.186	6.21	2	F	C	J	2.118	2.833
4.74	0.352	0.673	0.493	0.595	0.971	4.13	0.258	1.026	0.431	0.431	1.558	7.83	2	F	C	J	3.084	3.704
4.31	0.31	0.639	0.363	0.323	0.787	3.76	0.222	0.794	0.377	0.303	1.272	6.73	6	M	F	A	2.422	2.968
3.98	0.475	0.69	0.438	0.356	1.477	3.48	0.267	1.009	0.416	0.349	1.9	7.42	3	F	F	J	3.436	3.941
2.16	0.219	0.405	0.288	0.271	0.705	2.18	0.166	0.437	0.223	0.194	0.85	4.05	9	M	F	A	1.888	1.87
4.2	0.304	0.395	0.365	0.207	0.614	3.68	0.286	0.529	0.372	0.201	1.003	6.08	5	F	F	A	1.885	2.391
2.66	0.263	0.28	0.331	0.161	0.547	2.37	0.17	0.449	0.326	0.161	0.759	4.24	9	F	F	A	1.582	1.865
3.71	0.342	0.528	0.408	0.318	0.69	3.25	0.216	0.762	0.294	0.27	1.206	6	6	F	F	A	2.286	2.748
3.66	0.317	0.489	0.354	0.204	0.362	3.22	0.204	0.752	0.349	0.183	0.661	5.37	2	M	F	J	1.726	2.149
3.16	0.253	0.43	0.293	0.273	0.648	2.93	0.152	0.607	0.278	0.172	0.901	5.06	5	F	F	A	1.897	2.11
2.8	0.221	0.429	0.287	0.349	0.622	2.68	0.179	0.636	0.316	0.17	0.73	4.71	4	F	C	A	1.908	2.031
4.42	0.467	0.714	0.426	0.357	0.481	3.87	0.309	1.092	0.371	0.295	0.934	6.87	4	M	C	A	2.445	3.001
4.52	0.418	0.763	0.454	0.23	0.814	3.43	0.166	1.354	0.403	0.288	1.555	7.2	2	M	C	J	2.679	3.766
