# Supplementary material for: Reference Intervals for Serum Protein Electrophoresis in the European Bison (Bison bonasus): A Comparison of Agarose Gel Electrophoresis and Capillary Zone Electrophoresis
Source: Vet Sci. 2026 Jun 30;13(7):644. doi: 10.3390/vetsci13070644 (PMC13418574; doi:10.3390/vetsci13070644)
Supplement: Supplementary file 1 [file vetsci-13-00644-s001.zip › File S1-Raw data for Table 1 and Table 2/Electroforesis_Bisontes_Porcentaje.xlsx]

## Sheet: Hoja1
Bisonte	A_Albúmina	A_Alfa_1	A_Alfa_2	A_Beta_1	A_Beta_2	A_Gamma	C_Albúmina	C_Alfa_1	C_Alfa_2	C_Beta_1	C_Beta_2	C_Gamma	PT	Edad	Sexo	Cautividad	A_Globulinas_totales_%	C_Globulinas_totales_%	A_Ratio_A_G	C_Ratio A_G
75	65.5	5.8	9.4	5.1	4.3	9.9	57.7	3.7	12.2	6.1	3.9	16.4	5.79	6	M	F	34.5	42.3	1.9	1.36
76	65.4	4.9	8	5.9	4.3	11.5	56.3	3.4	11.8	5.7	4.2	18.6	6.82	5	F	F	34.6	43.7	1.89	1.29
84	59.3	7.5	11.7	6.6	5.9	9	53.2	4.5	15.6	6.7	5.4	14.6	5.15	4	F	C	40.7	46.8	1.46	1.14
85	64.1	5.8	10.2	5.9	4.2	9.8	56.4	4.3	13.7	6.6	3.9	15.1	5.63	4	F	C	35.9	43.6	1.79	1.29
86	53.3	8.1	12.2	9.7	5.7	11	50.3	4.3	15.8	8.5	4.6	16.5	5.55	2	F	C	46.7	49.7	1.14	1.01
100	60.7	6.7	9.1	6.8	5.3	11.4	51.5	4.5	14.8	6.9	4.3	17.9	6.45	2	M	C	39.3	48.4	1.54	1.06
107	58.9	6.6	10	8	4.6	11.9	54.6	4.3	13.7	7.5	4.2	15.7	4.72	3	F	C	41.1	45.4	1.43	1.2
108	59.7	6.3	10.7	7.3	5.7	10.3	50.6	2.3	20.5	6.5	4.7	15.4	6.27	4	M	C	40.3	49.4	1.48	1.02
113	51.3	7.2	11.4	7.6	8.2	14.3	44	4.8	15.8	6.6	6.4	22.4	5.79	4	M	C	48.7	56	1.05	0.79
114	57.1	7.6	10	6.3	6.7	12.3	47.9	4.4	15.5	6.9	5.2	20.1	5.71	4	M	C	42.9	52.1	1.33	0.92
122	59.6	6	8.9	6.9	6.8	11.8	52.8	4.3	11.6	6.7	4.1	20.5	5.97	1	F	C	40.4	47.2	1.48	1.12
125	55.7	6.7	11.2	7.2	6.2	13	53.3	3.7	13.1	6.7	5.3	17.9	5.58	1	F	C	44.3	46.7	1.26	1.14
136	57.3	6.2	12.3	7.2	5.2	11.8	53	3.3	17.4	5.5	4.4	16.4	4.18	6	M	C	42.7	47	1.34	1.13
137	59.9	10.2	8.7	7.2	5	9	56.9	4.1	13.4	6.7	4.1	14.8	5.73	3	M	C	40.1	43.1	1.49	1.32
138	56.7	7	10.6	7	4.9	13.8	52.4	4	15.1	5.9	4.8	17.8	5.25	3	M	C	43.3	47.6	1.31	1.1
151	48.7	7.9	11.3	8.2	8.4	15.5	40.2	2.1	22.2	7.5	5.6	22.4	6.19	8	M	C	51.3	59.8	0.95	0.67
152	43.2	9.3	12.4	8.6	8.4	18.1	39.4	4.6	17.7	8.2	6	24.1	6.77	4	M	C	56.8	60.6	0.76	0.65
153	64.2	5.5	6.4	5.9	4.4	13.6	55.2	4.4	9.9	6.3	4.3	19.9	6.42	11	F	F	35.8	44.8	1.79	1.23
154	64.3	5.6	6.7	6.6	3.5	13.3	55.7	3.3	9.7	7.3	3.5	20.5	7.19	8	F	F	35.7	44.3	1.8	1.26
155	55.8	6	6.9	6.7	4.6	20	48.8	3.2	10.4	7.4	3.9	26.3	7.41	7	M	F	44.2	51.2	1.26	0.95
157	56.9	7.5	10.7	6.8	5.8	12.3	48.8	2.5	20	5.7	4.8	18.2	6.12	5	F	F	43.1	51.2	1.32	0.95
158	47.6	7.5	12.1	8	8.5	16.3	43.6	4.6	16.3	6.5	4.9	24.1	5.99	7	F	F	52.4	56.4	0.91	0.77
182	57.5	7.4	11.1	7	5.3	11.7	53.1	3.7	15.5	6.5	4.6	16.6	5.83	1	F	C	42.5	46.9	1.35	1.13
184	47.1	7.8	10.1	6.8	6.3	21.9	40.8	4.4	16.3	11.2		27.3	7.12	3	M	C	52.9	59.2	0.89	0.69
190	53.8	8.3	12.7	7.5	5.9	11.8	45.7	3.9	17	7.3	5.4	20.7	6	2	F	C	46.2	54.3	1.16	0.84
191	53.1	7.8	12.3	6.8	5.4	14.6	48.1	4.6	14.9	6.8	5.1	20.5	6.28	2	F	C	46.9	51.9	1.13	0.93
193	51.7	6.2	9.7	6.4		11.9	44.9	3.4	13.1	7.2		19.2	8.54	4	F	C	48.3	55.1	1.07	0.81
194	58.7		11.4	7	5.8	11.6	51.8	2.2	17.3	5.8	5	17.5	6.58	6	M	C	51.3	47.8	1.14	1.08
200	62.4	4.6	10.1	6.5	4.7	11.7	53.7	2.6	16.2	5.7	4.5	17.4	6.43	8	F	F	37.6	46.4	1.66	1.16
201	66.3	4.5	9.9	6.7	3.3	9.3	57.4	2	17.8	5.4	3.3	14.1	6.41	10	F	F	33.7	42.6	1.97	1.35
210	54.6	9	11.1	7.8	5.2	12.3	46.1	2.7	23.4	7.1	4.1	16.6	5.36	2	F	C	45.4	53.9	1.2	0.86
212	59.9	6.3	10.2	6.1	6.3	11.2	49.7	2.4	19	5.7	4.5	18.7	7.3	1	M	C	40.1	50.3	1.49	0.99
213	66.7	5.5	10.1	6.5	4.3	6.9	54.9	2.1	18.8	6.5	4.2	13.5	5.88	1	M	C	33.3	45.1	2	1.22
220	66.3	4.4	7.9	4.9	4.3	12.2	52.9	2.5	15.1	4.8	4.1	20.6	6.8	1.8	M	C	33.7	47.1	1.97	1.12
229	64.8	5.6	11	5.1	4.1	9.4	53.2	2.5	18.7	5.1	5.2	15.3	6.33	4	F	C	35.2	46.8	1.84	1.14
230	59.1	6.7	8	6.7	4.5	15	48.5	2.2	18.3	5.6	4.2	21.2	5.38	5	F	F	40.9	51.5	1.44	0.94
231	61.3	4.9	10.7	6.1	4.9	12.1	51.7	2	18.1	5.1	5.2	17.9	5.28	.	F	C	38.7	48.3	1.58	1.07
254	60.4	7.7	10.1	7	4.5	10.3	49.1	4.5	6.9	7.7	4.5	17.3	5.34	1	F	C	39.6	40.9	1.53	1.2
256	59.2	6.1	11.6	7.4	4.7	11	50.9	4.1	17.1	6.3	4	17.6	6.48	1	M	C	40.8	49.1	1.45	1.04
264	54.6	4.5	11.4	7.7	6.1	15.7	42.8	1.5	20.7	6.8	4.7	23.5	8.19	12	M	C	45.4	57.2	1.2	0.75
270	44.7	7.7	12.4	7.7	7.1	20.4	36.4	4.2	19.6	5.7	6.2	27.9	7.47	7	F	C	55.3	63.6	0.81	0.57
302	61	6.3	9.3	6.9	4.6	11.9	53.8	4.3	13.1	6.2	4.3	18.3	3.13	9	F	F	39	46.2	1.56	1.16
306	51.2	9.3	14.1	9.2	5.4	10.8	45.8	5.9	20.4	8.2	4.7	15	4.09	1	F	F	48.8	54.2	1.05	0.85
310	65.7	4.3	9.2	5.7	3.7	11.4	55.4	2.6	15.4	5.1	4.4	17.1	5.17	3	M	C	34.3	44.6	1.92	1.24
311	61.9	2.2	11.8	8.3	4	11.8	57.2	2.7	16.8	5.5	4.5	17.3	5.09	3	M	C	38.1	46.8	1.62	1.22
321	61.5	5.1	9.7	7.3	4.9	11.5	53.6	3.9	13.3	7	4.3	17.9	6.99	7	F	F	38.5	46.4	1.6	1.16
332	69.1	3.9	6.5	4.9	3.6	12	53.9	2.9	14.2	5.1	3.5	20.4	9.69	9	F	F	30.9	46.1	2.24	1.17
336	68.9	5.3	8	5.1	4.2	8.5	57.7	4	14.4	4.4	4.3	15.2	8.15	1	M	C	31.1	42.3	2.22	1.36
337	68.7	4.9	8.1	6.6	3.5	8.2	59	4.2	12.5	6.5	3.4	14.4	7.23	1	M	C	31.3	41	2.19	1.44
339	63.9	4.6	7.6	5.2	3.6	15.1	53.5	3.2	11.7	5.1	4	22.5	7.62	5	M	F	36.1	46.5	1.77	1.15
340	69.2	4	6.6	5.8	3.6	10.8	60.6	3.3	9.9	5.9	3.6	16.7	5.94	9	F	F	30.8	39.4	2.25	1.54
350	57.5	5.6	11.2	8.6	5.5	11.6	45.6	2.5	20.3	7.8	6.7	17.1	8.38	2	M	C	42.5	54.4	1.35	0.84
351	59	6.1	10.8	7.7	5.3	11.1	53.5	3.8	15.5	6.8	4	16.4	5.5	2	F	C	41	46.5	1.44	1.15
352	58.1	6.5	10.9	8.8	5.5	10.2	47.8	3.3	20.2	7.8	4.5	16.4	5.86	2	M	C	41.9	52.2	1.39	0.92
359	61.9	5.5	7.8	5.7	4.6	14.5	50	3.7	13.3	5.3	4.2	21.5	6.72	16	F	F	38.1	48	1.62	1.04
383	58.8	6.7	10.3	7.3	6.1	10.8	52.6	4.1	14.7	6.5	4.6	17.5	6.49	2	M	C	41.2	47.4	1.43	1.11
384	61	6.3	8.8	7.3	5.9	10.7	52.3	3.6	14.8	6.8	5.2	17.3	8.36	2	M	C	39	47.7	1.56	1.1
386	58.4	6.1	11	8.1	4	12.4	47.5	2.4	19.6	7.7	4.5	18.3	7.32	1	F	C	41.6	52.5	1.4	0.9
390	56.9	4.6	10.3	9.4	4.7	14.1	49.1	2.3	18.4	7.9	4.4	17.9	6.09	1	M	C	43.1	50.9	1.32	0.96
393	56.6	8.8	9.7	7.9	5.9	11.1	49.3	2.6	19.8	6.9	4.2	17.2	5.54	3	M	C	43.4	50.7	1.3	0.97
395	57.8	7.1	11.3	6.9	6.6	10.3	50.4	2.9	19.2	5.9	4.4	17.2	7.22	2	M	F	42.2	49.6	1.37	1.02
404	57.2	5	9.5	5.6	6.2	16.5	49.3	3.1	13.4	5.2	5.2	23.8	12.5	7	F	F	42.8	50.7	1.34	0.97
423	63.5	6.1	10.8	7.6	4.9	7.1	55.7	4	15.9	7.4	4.2	12.8	6.86	2	F	C	36.5	44.3	1.74	1.26
424	66.8	4.7	9.4	7	5.2	6.9	57.8	4.2	13.6	6.6	4	13.8	6.97	2	F	C	33.2	42.2	2.01	1.37
425	62.2	6.4	10.1	7.2	4.7	9.4	54.8	4.3	14.7	7.3	4.5	14.4	6.31	2	F	C	37.8	45.2	1.65	1.21
426	59.9	7.3	12.2	7.2	5.1	8.3	52.6	5	17.2	7.7	4.2	13.3	6.02	1	M	C	40.1	47.4	1.49	1.11
432	62.1	5	11.8	7.4	4.4	9.3	57	3.5	14.7	6.3	3.5	15	7.22	1	M	C	37.9	43	1.64	1.33
452	60.5	5.1	11	6.1	5.5	11.8	49.8	3.7	16.6	5.5	4.3	20.1	6.51	1.8	M	C	39.5	50.2	1.53	0.99
453	61.8	4.6	6.7	5.5	6	15.4	49.7	3.8	11.2	6.4	3.5	25.4	7.25	11	F	F	38.2	50.3	1.62	0.99
454	60	5.5	10.6	6.6	6.1	11.2	50.4	4.3	15.9	5.7	5.3	18.4	6.46	1.7	F	C	40	49.6	1.5	1.02
455	62.6	5.2	10.3	6.5	5.9	9.5	50.8	3.7	17.2	5.7	4.5	18.1	7.03	1.8	M	C	37.4	49.2	1.67	1.03
456	62.1	4.1	8.7	6.9	7.3	10.9	50.8	3.1	15.3	5.3	5.1	20.4	8.54	11	F	F	37.9	49.2	1.64	1.03
457	47.5	5.4	10.9	6.6	10.6	19	39.7	3.5	17.3	5	6.1	28.4	7.27	16	F	F	52.5	60.3	0.9	0.66
458	61.5	4.2	8.2	6.3	6.6	13.2	51.7	3.2	13.3	10.3	.	21.5	7.37	10	F	F	38.5	48.3	1.6	1.07
10Z	53.2	6.9	11.3	7.1	6.3	15.2	44.6	2.7	20.9	6.8	5.5	19.5	7.03	2	F	C	46.8	55.4	1.14	0.81
115Z	57.6	6.9	11.3	7.9	5.9	10.4	48.9	4.6	16.3	7.3	4.9	18	6	3	F	C	42.4	51.1	1.36	0.96
116Z	55.9	7.9	9	7.6	5.2	14.4	49.3	4.2	14.1	7.3	4.7	20.4	6.21	2	F	C	44.1	50.7	1.27	0.97
117Z	52.8	8.9	10.2	7.3	5.2	15.6	47.6	4.7	15.2	7.2	4.5	20.8	5.68	2	F	C	47.2	52.4	1.12	0.91
119Z	55.9	6.1	10	7.2	5.8	15	50.7	2.1	16.4	6.3	3.9	20.6	5.84	10	M	C	44.1	49.3	1.27	1.03
11	64.3	5.2	10.2	6.6	2.9	10.8	57.5	4.3	12.4	7.5	3.3	15	5.65	1	F	C	35.7	42.5	1.8	1.35
124Z	61.4	4.9	10.1	6	5.1	12.5	51.4	4.1	12.4	6.8	4.8	20.5	5.87	1	F	C	38.6	48.6	1.59	1.06
126Z	64.7	6.3	8.6	6.4	4.6	9.4	57.4	4.4	11.7	7	4	15.5	5.36	1	M	C	35.3	42.6	1.83	1.35
132Z	57.4	6.7	9.3	7.4	6.3	12.9	48.9	4.2	13.4	8	5.5	20	7.11	5	F	C	42.6	51.1	1.35	0.96
13Z	51.1	7.8	12	7.7	4.7	16.7	47.4	4.3	14.8	7	4.8	21.7	6.28	1	F	C	48.9	52.6	1.04	0.9
168Z	54.7	8.7	12	5.9	5.4	13.3	53.1	3.5	15.3	6.2	4.5	17.4	6.71	2	M	C	45.3	46.9	1.21	1.13
16Z	54.9	7.1	10.9	6.6	5.6	14.9	48.1	5	14.6	6.7	5	20.6	6.92	3	F	C	45.1	51.9	1.22	0.93
171Z	54.2	7.8	11	8.3	5.3	13.4	49.9	2.3	19.9	6.7	4	17.2	6.81	2	F	C	45.8	50.1	1.18	1
17Z	55.6	7.5	11.5	6.1	7	12.3	49.3	4.8	14.8	5.8	4.8	20.5	4.79	2	F	C	44.4	50.7	1.25	0.97
18Z	51	9.8	12.9	8.1	6.2	12	45	5.5	18.4	8.1	5.6	17.4	5.04	1	F	C	49	55	1.04	0.82
20Z	57.9	8.2	10.7	7	3.5	12.7	50.2	5.1	15.4	6.8	5	17.5	6.32	2	F	C	42.1	49.8	1.38	1.01
21Z	67.2	5.2	8.2	6	4.4	9	54.7	2.2	17.3		4.2	15.5	6.71	4	M	C	32.8	55.3	2.05	0.99
248Z	53.7	7.2	12	8.2	5.6	3.3	44.3	2.1	21.4	7.3	5.1	19.8	5.93	1	M	C	36.3	55.7	1.48	0.8
249Z	60.5	7.1	9.6	7	4.8	11	51.3	4.9	14.5	7.2	4.5	17.6	8.3	10	M	F	39.5	48.7	1.53	1.05
24Z	63.7	7.2	10.1	6	4.8	8.2	58.1	4.4	14	6.5	4.2	12.8	5.36	1	F	C	36.3	41.9	1.75	1.39
290 L1629	62.4	5.9	9.7	6.6	4.4	11	54.4	4.2	14.4	5.9	4.1	17	5.89	2	F	C	37.6	45.6	1.66	1.19
291 L1630	59.6	6.1	10.2	5.9	4.9	13.3	49.8	1.2	19.9	5.4	4.4	19.3	8.19	3	M	C	40.4	50.2	1.48	0.99
305Z L1673	56.8	2.5	12.5	10.9	4.5	12.8	47.2	1.9	19.4	9.3	4.7	17.5	6.13	4	F	F	43.2	52.8	1.31	0.89
307Z	57	6.6	6.9	6.6	6.1	16.8	46.5	3.9	13.7	6.2	5.9	23.8	10.67	14	M	F	43	53.5	1.33	0.87
30Z	59.2	5.9	9.9	6.6	6.3	12.1	52	4.5	13.7	7.5	4.5	17.8	5.94	5	F	F	40.8	48	1.45	1.08
312Z	66.7	5.3	6.9	6.9	4.1	10.1	57.8	4	11	6.1	5.4	15.7	6.53	3	M	C	33.3	42.2	2	1.37
31Z	50.7	9.6	11.9	7.4	5.3	15.1	44.4	5.8	17.4	7.2	5.4	19.8	5.13	2	M	F	49.3	55.6	1.03	0.8
324Z	59.8	7	10.5	8.5	3.8	10.4	52.2	5.4	15.7	7.6	3.7	15.4	5.23	0.7	F	F	40.2	47.8	1.49	1.09
32Z	53.9	9.5	11.1	7	5.1	13.4	47.4	5.6	16.8	7	4.3	18.9	5.89	2	F	F	46.1	52.6	1.17	0.9
34Z	51.5	8.2	12.2	6.8	6.8	14.5	44.8	5.2	16.9	6.5	4.9	21.7	6.52	3	F	F	48.5	55.2	1.06	0.81
35Z	50.8	8.1	12	7	6.4	15.7	44.2	5.9	16.3	6.7	5.1	21.8	5.57	2	M	F	49.2	55.8	1.03	0.79
368Z	52.6	7.6	12.7	8.8	5.1	13.2	46.5	4.7	17	7.8	5.1	18.9	6.72	6	F	F	47.4	53.5	1.11	0.87
36Z	52.1	6.8	10.8	6.2	5.7	18.4	43.6	4.6	15.1	6.3	6.2	25.2	6.92	6	F	F	47.9	57.4	1.09	0.76
38Z	58.3	6.3	10.5	6.6	5.1	13.2	47	4.2	18.6	6.9	3.9	19.4	7.35	6	F	F	41.7	53	1.4	0.89
399Z L1773	48.5	11.2	12.9		5.4	10.7	42	7.9	22.7	7.2	4.8	15.4	4.73	3	F	C	51.5	58	0.94	0.72
405 L1291	54.8	8.2	8.4	9.7	7.7	11.2	51.6	3.4	14.1	6.4	6.8	19.7	9.91	9	F	F	45.2	50.4	1.21	1.02
40Z	64.4	6.8	8.5	6.7	5.1	8.5	56.8	4.6	12.7	7	3.9	15	6.76	3	M	C	35.6	43.2	1.81	1.31
41Z	64.5	6.9	10	6	4.2	8.4	57.7	4.7	12.9	6.5	4.1	14.1	5.54	3	M	C	35.5	42.3	1.82	1.36
422 L1795	58.7	5.5	11.4	7.5	4.7	12.2	53	3.9	14.7	6.7	4.4	17.3	5.72	5	M	C	41.3	47	1.42	1.13
441 L1807	57.1	3.9	11.4	6.5	6.6	14.5	54.4	3.4	12.6	5.3	5	19.3	4.25	10	M	F	42.9	45.6	1.33	1.19
446 L1451	56.9	4.2	8.3	5.3	8.9	16.4	44.9	2.4	15	4.6	5.3	27.8	8.49	13	F	F	43.1	55.1	1.32	0.81
447 L1816	65.3	5.2	9.3	6.3	5.6	8.3	54.7	4.1	14.5	6	4.4	16.3	8.07	1	F	C	34.7	45.3	1.88	1.21
448 L1817	67.6	5.3	9.2	6.3	5.1	6.5	57.9	4.3	14.4	5.5	4	13.9	5.89	1.8	F	C	32.4	42.1	2.09	1.38
449 L1818	52.4	5.6	10.7	6.4	5.9	19	41.9	4.6	16.3	4.9	5	27.3	9.58	2	F	C	47.6	58.1	1.1	0.72
450 L1819	65.9	4.6	8.6	6	4.2	10.7	54.5	3.6	12.7	6	4.2	19.1	6.21	2.3	F	C	34.1	45.6	1.93	1.2
451 L1820	60.6	4.5	8.6	6.3	7.6	12.4	52.7	3.3	13.1	5.5	5.5	19.9	7.83	2.3	F	C	39.4	47.3	1.54	1.11
46Z	64	4.6	9.5	5.4	4.8	11.7	55.9	3.3	11.8	5.6	4.5	18.9	6.73	6	M	F	36	44.1	1.78	1.27
48Z	53.7	6.4	9.3	5.9	4.8	19.9	46.9	3.6	13.6	5.6	4.7	25.6	7.42	3	F	F	46.3	53.1	1.16	0.88
49Z	53.4	5.4	10	7.1	6.7	17.4	53.8	4.1	10.8	5.5	4.8	21	4.05	9	M	F	46.6	46.2	1.15	1.16
65Z	69	5	6.5	6	3.4	10.1	60.6	4.7	8.7	6.12	3.3	16.5	6.08	5	F	F	31	39.3	2.23	1.54
66Z	62.7	6.2	6.6	7.8	3.8	12.9	56	4	10.6	7.7	3.8	17.9	4.24	9	F	F	37.3	44	1.68	1.27
74Z	61.9	5.7	8.8	6.8	5.3	11.5	54.2	3.6	12.7	4.9	4.5	20.1	6	6	F	F	38.1	45.8	1.62	1.18
77Z	68.2	5.9	9.1	6.6	3.8	6.74	60	3.8	14	6.5	3.4	12.3	5.37	2	M	F	32.1	40	2.12	1.5
79Z	62.5	5	8.5	5.8	5.4	12.8	58	3	12	5.5	3.4	17.8	5.06	5	F	F	37.5	41.7	1.67	1.39
83-bis	59.5	4.7	9.1	6.1	7.4	13.2	56.9	3.8	13.5	6.7	3.6	15.5	4.71	4	F	C	40.5	43.1	1.47	1.32
93Z	64.4	6.8	10.4	6.2	5.2	7	56.3	4.5	15.9	5.4	4.3	13.6	6.87	4	M	C	35.6	43.7	1.81	1.29
99Z	62.8	5.8	10.6	6.3	3.2	11.3	47.7	2.3	18.8	5.6	4	21.6	7.2	2	M	C	37.2	52.3	1.69	0.91
